# Supplementary material for: Stress in utero: prenatal dexamethasone exposure causes greater structural gliovascular alterations in female offspring than in males
Source: Front Neurosci. 2025 Mar 24;19:1539867. doi: 10.3389/fnins.2025.1539867 (PMC11973320; doi:10.3389/fnins.2025.1539867)
Supplement: Supplementary file 1 [file Table_1.XLSX]

## Sheet: Table 2 - Hip
Hippocampus			Region volume	Two-Way ANOVA
			(mm3)	Interaction	Sex	Treatment	Multiple Comparisons
	CTR	F	0.013±0.001	ns	*** p=0.0002	* p=0.0310	F-CTR vs F-DEX	* p=0.0165
		M	0.016±0.001				F-CTR vs M-CTR	ns
	DEX	F	0.007±0.001				F-DEX vs M-DEX	*** p=0.0004
		M	0.016±0.001				M-CTR vs M-DEX	ns
			Aq4 expression	Two-Way ANOVA
			(Fluorescence AU/mm3)	Interaction	Sex	Treatment	Multiple Comparisons
	CTR	F	2.075E05±2.35E04	** p=0.0034	*** p=0.0003	** p=0.0053	F-CTR vs F-DEX	*** p=0.0007
		M	1.316E05±3.157E04				F-CTR vs M-CTR	ns
	DEX	F	6.124E05±1.355E05				F-DEX vs M-DEX	**** p<0.0001
		M	1.182E05±1.418E04				M-CTR vs M-DEX	ns
			AQ4 coverage	Two-Way ANOVA
			(Pearsons Coeficient)	Interaction	Sex	Treatment	Multiple Comparisons
	CTR	F	0.5334±0.037	ns	ns	ns	F-CTR vs F-DEX	ns
		M	0.5788±0.038				F-CTR vs M-CTR	ns
	DEX	F	0.050±0.068				F-DEX vs M-DEX	ns
		M	0.0456±0.017				M-CTR vs M-DEX	ns
			Vascular density	Two-Way ANOVA
			(m/mm3)	Interaction	Sex	Treatment	Multiple Comparisons
	CTR	F	4.438±0.593	ns	ns	ns	F-CTR vs F-DEX	ns
		M	4.268±0.244				F-CTR vs M-CTR	ns
	DEX	F	4 .943±0.444				F-DEX vs M-DEX	ns
		M	3.590±0.598				M-CTR vs M-DEX	ns
			Number of segments	Two-Way ANOVA
			(Unit/mm3)	Interaction	Sex	Treatment	Multiple Comparisons
	CTR	F	7.311E04±9.352E03	ns	ns	ns	F-CTR vs F-DEX	ns
		M	6.492E04±4.069E03				F-CTR vs M-CTR	ns
	DEX	F	8.547E04±7.774E03				F-DEX vs M-DEX	ns
		M	6.861E04±1.203E04				M-CTR vs M-DEX	ns
			Number of branching points	Two-Way ANOVA
			(Unit/mm3)	Interaction	Sex	Treatment	Multiple Comparisons
	CTR	F	6.442E04±7.919R03	ns	ns	ns	F-CTR vs F-DEX	ns
		M	5.941E04±3.682E03				F-CTR vs M-CTR	ns
	DEX	F	7.596E04±7.071E03				F-DEX vs M-DEX	ns
		M	6.391E04±1.193E04				M-CTR vs M-DEX	ns
			Segments lenght	Two-Way ANOVA
			(m/mm3)	Interaction	Sex	Treatment	Multiple Comparisons
	CTR	F	0.028±0.001	ns	ns	** p=0.0037	F-CTR vs F-DEX	ns
		M	0.030±0.002				F-CTR vs M-CTR	ns
	DEX	F	0.024±0.001				F-DEX vs M-DEX	ns
		M	0.023±0.001				M-CTR vs M-DEX	* p=0.0132

## Sheet: Table 3 - Prefrontal
Prefrontal Cortex			Region volume	Two-Way ANOVA
			(mm3)	Interaction	Sex	Treatment	Multiple Comparisons
	CTR	F	0.010±0.001	ns	ns	ns	F-CTR vs F-DEX	ns
		M	0.012±0.002				F-CTR vs M-CTR	ns
	DEX	F	0.011±0.001				F-DEX vs M-DEX	ns
		M	0.013±0.002				M-CTR vs M-DEX	ns
			Aq4 expression	Two-Way ANOVA
			(Fluorescence AU/mm3)	Interaction	Sex	Treatment	Multiple Comparisons
	CTR	F	1.344E05±1.030E04	ns	ns	ns	F-CTR vs F-DEX	ns
		M	9.905E04±1.075E04				F-CTR vs M-CTR	ns
	DEX	F	1.441E05±1.633E04				F-DEX vs M-DEX	ns
		M	1.247E05±1.560E04				M-CTR vs M-DEX	ns
			AQ4 coverage	Two-Way ANOVA
			(Pearsons Coeficient)	Interaction	Sex	Treatment	Multiple Comparisons
	CTR	F	0.427±0.030	* p=0.0201	** p=0.0079	** p=0.0093	F-CTR vs F-DEX	** p=0.0027
		M	0.410±0.043				F-CTR vs M-CTR	ns
	DEX	F	0.621±0.013				F-DEX vs M-DEX	** p=0.0030
		M	0.424±0.040				M-CTR vs M-DEX	ns
			Vascular density	Two-Way ANOVA
			(m/mm3)	Interaction	Sex	Treatment	Multiple Comparisons
	CTR	F	4.868±0.349	ns	ns	ns	F-CTR vs F-DEX	ns
		M	4.521±0.491				F-CTR vs M-CTR	ns
	DEX	F	4.296±0.316				F-DEX vs M-DEX	ns
		M	3.931±0.433				M-CTR vs M-DEX	ns
			Number of segments	Two-Way ANOVA
			(Unit/mm3)	Interaction	Sex	Treatment	Multiple Comparisons
	CTR	F	8.879E04±5.688E03	ns	ns	ns	F-CTR vs F-DEX	ns
		M	8.617E04±1.197E04				F-CTR vs M-CTR	ns
	DEX	F	8.375E04±5.319E03				F-DEX vs M-DEX	ns
		M	6.399E04±9.706E03				M-CTR vs M-DEX	ns
			Number of branching points	Two-Way ANOVA
			(Unit/mm3)	Interaction	Sex	Treatment	Multiple Comparisons
	CTR	F	7.481E04±4.804E03	ns	ns	ns	F-CTR vs F-DEX	ns
		M	7.755E04±9.818E03				F-CTR vs M-CTR	ns
	DEX	F	7.204E04±3.955E03				F-DEX vs M-DEX	ns
		M	6.042E04±8.902E03				M-CTR vs M-DEX	ns
			Segments lenght	Two-Way ANOVA
			(m/mm3)	Interaction	Sex	Treatment	Multiple Comparisons
	CTR	F	0.055±0.005	ns	ns	ns	F-CTR vs F-DEX	ns
		M	0.059±0.007				F-CTR vs M-CTR	ns
	DEX	F	0.044±0.002				F-DEX vs M-DEX	ns
		M	0.058±0.004				M-CTR vs M-DEX	ns

## Sheet: Table 4 - Somat
Somatosensory Cortex			Region volume	Two-Way ANOVA
			(mm3)	Interaction	Sex	Treatment	Multiple Comparisons
	CTR	F	0.010±0.001	ns	*** p=0.0005	ns	F-CTR vs F-DEX	ns
		M	0.026±0.004				F-CTR vs M-CTR	** p=0.0014
	DEX	F	0.012±0.002				F-DEX vs M-DEX	ns
		M	0.020±0.003				M-CTR vs M-DEX	ns
			Aq4 expression	Two-Way ANOVA
			(Fluorescence AU/mm3)	Interaction	Sex	Treatment	Multiple Comparisons
	CTR	F	1.459E05±1.059E04	ns	ns	ns	F-CTR vs F-DEX	ns
		M	1.266E05±2.599E04				F-CTR vs M-CTR	ns
	DEX	F	1.313E06±2.935E04				F-DEX vs M-DEX	ns
		M	1.037E05±1.411E04				M-CTR vs M-DEX	ns
			AQ4 coverage	Two-Way ANOVA
			(Pearsons Coeficient)	Interaction	Sex	Treatment	Multiple Comparisons
	CTR	F	0.457±0.018	ns	ns	ns	F-CTR vs F-DEX	ns
		M	0.587±0.037				F-CTR vs M-CTR	ns
	DEX	F	0.0517±0.042				F-DEX vs M-DEX	ns
		M	0.512±0.045				M-CTR vs M-DEX	ns
			Vascular density	Two-Way ANOVA
			(m/mm3)	Interaction	Sex	Treatment	Multiple Comparisons
	CTR	F	5.324±0.226	ns	ns	ns	F-CTR vs F-DEX	ns
		M	4.907±0.516				F-CTR vs M-CTR	ns
	DEX	F	4.949±0.293				F-DEX vs M-DEX	ns
		M	4.215±0.477				M-CTR vs M-DEX	ns
			Number of segments	Two-Way ANOVA
			(Unit/mm3)	Interaction	Sex	Treatment	Multiple Comparisons
	CTR	F	8.718E04±2.827E03	ns	* p=0.0194	ns	F-CTR vs F-DEX	ns
		M	7.524E04±8.735E03				F-CTR vs M-CTR	ns
	DEX	F	9.309E04±6.982E04				F-DEX vs M-DEX	* p=0.0468
		M	6.528E04±9.479E03				M-CTR vs M-DEX	ns
			Number of branching points	Two-Way ANOVA
			(Unit/mm3)	Interaction	Sex	Treatment	Multiple Comparisons
	CTR	F	7.554E04±3.311E03	ns	ns	ns	F-CTR vs F-DEX	ns
		M	6.810E04±7.441E03				F-CTR vs M-CTR	ns
	DEX	F	8.233E04±5.925E03				F-DEX vs M-DEX	ns
		M	6.060E04±9.162E03				M-CTR vs M-DEX	ns
			Segments lenght	Two-Way ANOVA
			(m/mm3)	Interaction	Sex	Treatment	Multiple Comparisons
	CTR	F	0.062±0.006	ns	* p=0.0443	ns	F-CTR vs F-DEX	ns
		M	0.072±0.009				F-CTR vs M-CTR	ns
	DEX	F	0.048±0.003				F-DEX vs M-DEX	ns
		M	0.065±0.005				M-CTR vs M-DEX	ns

## Sheet: Table 5 - Striatum
Striatum			Region volume	Two-Way ANOVA
			(mm3)	Interaction	Sex	Treatment	Multiple Comparisons
	CTR	F	0.008±0.001	ns	ns	ns	F-CTR vs F-DEX	ns
		M	0.011±0.002				F-CTR vs M-CTR	ns
	DEX	F	0.008±0.001				F-DEX vs M-DEX	ns
		M	0.009±0.001				M-CTR vs M-DEX	ns
			Aq4 expression	Two-Way ANOVA
			(Fluorescence AU/mm3)	Interaction	Sex	Treatment	Multiple Comparisons
	CTR	F	1.974E05±2.420E04	ns	** p=0.0012	ns	F-CTR vs F-DEX	ns
		M	9.965E04±2.585E04				F-CTR vs M-CTR	ns
	DEX	F	1.964E05±4.941E04				F-DEX vs M-DEX	* p=0.0557
		M	6.018E04±1.786E04				M-CTR vs M-DEX	ns
			AQ4 coverage	Two-Way ANOVA
			(Pearsons Coeficient)	Interaction	Sex	Treatment	Multiple Comparisons
	CTR	F	0.568±0.063	ns	ns	ns	F-CTR vs F-DEX	ns
		M	0.486±0.041				F-CTR vs M-CTR	ns
	DEX	F	0.507±0.068				F-DEX vs M-DEX	ns
		M	0.406±0.035				M-CTR vs M-DEX	ns
			Vascular density	Two-Way ANOVA
			(m/mm3)	Interaction	Sex	Treatment	Multiple Comparisons
	CTR	F	3.535±0.346	ns	ns	ns	F-CTR vs F-DEX	ns
		M	4.055±0.565				F-CTR vs M-CTR	ns
	DEX	F	3.422±0.0364				F-DEX vs M-DEX	ns
		M	3.947±0.519				M-CTR vs M-DEX	ns
			Number of segments	Two-Way ANOVA
			(Unit/mm3)	Interaction	Sex	Treatment	Multiple Comparisons
	CTR	F	5.418E04±6.658E03	ns	ns	ns	F-CTR vs F-DEX	ns
		M	7.043E04±1.074E04				F-CTR vs M-CTR	ns
	DEX	F	5.549E04±8.523E03				F-DEX vs M-DEX	ns
		M	6.909E04±9.651E03				M-CTR vs M-DEX	ns
			Number of branching points	Two-Way ANOVA
			(Unit/mm3)	Interaction	Sex	Treatment	Multiple Comparisons
	CTR	F	4.749E04±5.543E03	ns	ns	ns	F-CTR vs F-DEX	ns
		M	6.500E04±9.851E03				F-CTR vs M-CTR	ns
	DEX	F	4.733E04±7.702E03				F-DEX vs M-DEX	ns
		M	6.264E04±8.799E03				M-CTR vs M-DEX	ns
			Segments lenght	Two-Way ANOVA
			(m/mm3)	Interaction	Sex	Treatment	Multiple Comparisons
	CTR	F	0.059±0.008	ns	ns	ns	F-CTR vs F-DEX	ns
		M	0.051±0.002				F-CTR vs M-CTR	ns
	DEX	F	0.048±0.008				F-DEX vs M-DEX	ns
		M	0.054±0.006				M-CTR vs M-DEX	ns

## Sheet: Table 6 - Cereb
Cerebellum			Region volume	Two-Way ANOVA
			(mm3)	Interaction	Sex	Treatment	Multiple Comparisons
	CTR	F	0.013±0.001	* p=0.0473	ns	ns	F-CTR vs F-DEX	ns
		M	0.026±0.004				F-CTR vs M-CTR	* p=0.0410
	DEX	F	0.023±0.006				F-DEX vs M-DEX	ns
		M	0.020±0.003				M-CTR vs M-DEX	ns
			Aq4 expression	Two-Way ANOVA
			(Fluorescence AU/mm3)	Interaction	Sex	Treatment	Multiple Comparisons
	CTR	F	3.834E05±9.007E04	ns	* p=0.0163	ns	F-CTR vs F-DEX	ns
		M	1.666E05±4.759E04				F-CTR vs M-CTR	ns
	DEX	F	4.548E05±1.886E05				F-DEX vs M-DEX	ns
		M	1.131E05±3.702E04				M-CTR vs M-DEX	ns
			AQ4 coverage	Two-Way ANOVA
			(Pearsons Coeficient)	Interaction	Sex	Treatment	Multiple Comparisons
	CTR	F	0.341±0.085	ns	ns	ns	F-CTR vs F-DEX	ns
		M	0.441±0.014				F-CTR vs M-CTR	ns
	DEX	F	0.366±0.067				F-DEX vs M-DEX	ns
		M	0.378±0.031				M-CTR vs M-DEX	ns
			Vascular density	Two-Way ANOVA
			(m/mm3)	Interaction	Sex	Treatment	Multiple Comparisons
	CTR	F	4.653±0.0211	ns	ns	ns	F-CTR vs F-DEX	ns
		M	4.499±0.589				F-CTR vs M-CTR	ns
	DEX	F	6.119±0.934				F-DEX vs M-DEX	ns
		M	4.613±0.342				M-CTR vs M-DEX	ns
			Number of segments	Two-Way ANOVA
			(Unit/mm3)	Interaction	Sex	Treatment	Multiple Comparisons
	CTR	F	7.395E04±6.398E03	ns	ns	ns	F-CTR vs F-DEX	ns
		M	8.8320E04±1.279E04				F-CTR vs M-CTR	ns
	DEX	F	1.060E05±6.371E03				F-DEX vs M-DEX	ns
		M	8.016E04±8.846E03				M-CTR vs M-DEX	ns
			Number of branching points	Two-Way ANOVA
			(Unit/mm3)	Interaction	Sex	Treatment	Multiple Comparisons
	CTR	F	6.569E04±6.611E03	ns	ns	ns	F-CTR vs F-DEX	ns
		M	8.193E04±1.167E04				F-CTR vs M-CTR	ns
	DEX	F	8.634E04±3.951E03				F-DEX vs M-DEX	ns
		M	7.350E04±7.823E03				M-CTR vs M-DEX	ns
			Segments lenght	Two-Way ANOVA
			(m/mm3)	Interaction	Sex	Treatment	Multiple Comparisons
	CTR	F	0.043±0.001	ns	**** p<0.0001	*** p=0.0001	F-CTR vs F-DEX	*** p=0.0006
		M	0.032±0.002				F-CTR vs M-CTR	* p=0.0113
	DEX	F	0.062±0.003				F-DEX vs M-DEX	*** p=0.0001
		M	0.040±0.003				M-CTR vs M-DEX	ns
